# Supplementary material for: Severe Juvenile-Onset Systemic Lupus Erythematosus: A Case Series-Based Review and Update
Source: Children (Basel). 2023 May 10;10(5):852. doi: 10.3390/children10050852 (PMC10217445; doi:10.3390/children10050852)
Supplement: Supplementary file 1 [file children-10-00852-s001.zip]

Archive with 1 entries (1 files):
- children-2360222-supplementary.pdf
